# Supplementary material for: Dietary Inflammatory Index and the Risk of Hyperuricemia: A Cross-Sectional Study in Chinese Adult Residents
Source: Nutrients. 2021 Dec 16;13(12):4504. doi: 10.3390/nu13124504 (PMC8708184; doi:10.3390/nu13124504)
Supplement: Supplementary file 1 [file nutrients-13-04504-s001.zip]

Archive with 1 entries (1 files):
- nutrients-1476706-supplementary.pdf
